# Supplementary material for: Heterogeneity and distribution characteristics of tertiary lymphoid structures predict prognostic outcome in esophageal squamous cell carcinoma
Source: Front Immunol. 2025 Aug 8;16:1606499. doi: 10.3389/fimmu.2025.1606499 (PMC12370767; doi:10.3389/fimmu.2025.1606499)
Supplement: Supplementary file 1 [file DataSheet1.zip]

Archive with 5 entries (4 files):
- raw data/Neoadjuvant.xlsx
- raw data/surgery.omv
- raw data/surgery.xlsx
- raw data/table.xlsx
- raw data/
