# Supplementary material for: Heterogeneity and distribution characteristics of tertiary lymphoid structures predict prognostic outcome in esophageal squamous cell carcinoma
Source: Front Immunol. 2025 Aug 8;16:1606499. doi: 10.3389/fimmu.2025.1606499 (PMC12370767; doi:10.3389/fimmu.2025.1606499)
Supplement: Supplementary file 1 [file DataSheet1.zip › raw data/Neoadjuvant.xlsx]

## Sheet: neoadjuvant
case	TA	TG	TT	TD	TR	PA	PG	PT	PR	NA	NG	NT	NR	ND	TSR	iTIL	sTIL	TA	TG	TT	TR	TD	PA	PG	PT	PR	TSR	iTIL	sTIL	gender	age	treatment	TRG	T	N	Vascular thrombus	Neurological invasion	tumor size	smoking	drinking
20	/	/	/	/	/	/	/	/	/	3	6	9	0.3	0.128452	/	/	/	0	0	0	0	0	0	0	0	0	≥50%	2	30	male	58	chemo+immuno	0	T0	N0	-	-	2.5*1	No	No
2	/	/	/	/	/	/	/	/	/	0	0	0	0	0	/	/	/	1	0	1	0.1	0.0425713	0	0	0	0	≥50%	5	40	female	62	chemo+immuno	0	T0	N0	-	-	/	No	No
5	/	/	/	/	/	/	/	/	/	0	1	1	0.2	0.0115902	/	/	/	2	0	2	0.1	0.0630517	0	0	0	0	≥50%	5	30	male	47	chemo+immuno	0	T0	N0	-	-	1*0.7	Yes	Yes
14	/	/	/	/	/	/	/	/	/	0	1	1	0.2	0.0288434	/	/	/	0	0	0	0	0	0	0	0	0	≥50%	5	40	male	65	chemo+immuno	0	T0	N0	-	-	/	Yes	Yes
13	/	/	/	/	/	/	/	/	/	2	7	9	0.6	0.887574	/	/	/	1	0	1	0.1	0.0361925	0	0	0	0	≥50%	5	70	female	63	chemo+immuno	0	T0	N0	-	-	5.5*0.5*0.5	No	No
8	/	/	/	/	/	/	/	/	/	1	0	1	0.2	0.0490436	/	/	/	2	0	2	0.1	0.0720202	0	0	0	0	≥50%	2	20	male	68	chemo+immuno	0	T0	N0	-	-	3.5*2*0.6	No	Yes
18	/	/	/	/	/	/	/	/	/	0	1	1	0.1	0.0412712	/	/	/	2	0	2	0.1	0.314465	0	0	0	0	≥50%	5	20	female	56	chemo+immuno	0	T0	N0	-	-	0.7*0.5	No	No
23	/	/	/	/	/	/	/	/	/	2	0	2	0.1	0.124069	/	/	/	0	0	0	0	0	1	0	1		≥50%	5	30	male	62	chemo+immuno	0	T0	N0	-	-	1.1*1	Yes	Yes
25	/	/	/	/	/	/	/	/	/	6	0	6	0.3	0.19544	/	/	/	no slide	no slide	no slide	no slide	no slide	no slide	no slide	no slide	no slide	no slide	no slide	no slide	male	67	chemo+immuno	0	T0	N0	-	-	1.5*1.3	Yes	Yes
3	0	0	0	0	0	8	0	8	0.2	1	8	9	0.2	0.141995	≥50%	5	40	no slide	no slide	no slide	no slide	no slide	no slide	no slide	no slide	no slide	no slide	no slide	no slide	male	65	chemo+immuno	1	T2	N1	-	-	2*1.2	Yes	Yes
4	3	0	3	0.0462963	0.5	3	1	4	0.3	0	0	0	0	0	＜50%	1	40	1	0	1	0.2	0.0462321	0	0	0	0	≥50%	5	60	male	64	chemo+immuno	1	T1	N0	-	-	1*0.7，2.5*2.5	No	No
6	0	0	0	0	0	4	0	4	0	12	0	12	0.2	0.11789	≥50%	5	40	0	0	0	0	0	0	0	0	0	≥50%	5	40	male	58	chemo+immuno	1	T2	N0	-	-	1*1*0.8	No	No
11	0	0	0	0	0	3	0	3	0.2	2	0	2	0.2	0.0896861	＜50%	1	30	0	0	0	0	0	1	0	1	0.1	≥50%	1	60	female	59	chemo+immuno	1	T2	N0	-	-	1.5*1*0.4	No	No
26	0	0	0	0	0	6	0	6	0	0	0	0	0	0	≥50%	5	40	no slide	no slide	no slide	no slide	no slide	no slide	no slide	no slide	no slide	no slide	no slide	no slide	female	71	chemo+immuno	1	T1	N0	-	-	2.5*1.3	No	No
12	0	0	0	0	0	2	0	2	0	6	0	6	0.3	0.0601685	＜50%	1	30	2	1	3		0.51458	0	0	0	0	＜50%	2	60	male	54	chemo+immuno	1	T1	N0	-	-	1*0.7	Yes	Yes
10	9	0	9	0.0981354	0.2	6	0	6	0.3	5	0	5	0.4	0.126518	≥50%	2	60	1	0	1	0.1	0.0260281	0	0	0	0	≥50%	1	40	male	73	chemo+immuno	2	T2	N0	-	-	1.6*1.5*0.6	Yes	Yes
16	1	0	1	0.0182749	0	15	0	15	0.4	0	0	0	0	0	≥50%	20	10	0	0	0	0	0	0	0	0	0	≥50%	5	40	female	73	chemo+immuno	2	T1	N0	-	-	4.5*3.5*0.8	No	No
15	20	1	21	0.169396	1	11	0	11	0.2	0	1	1	0.2	0.0523834	＜50%	1	40	2	0	2	0.1	0.189394	0	0	0	0	＜50%	10	60	male	55	chemo+immuno	2	T2	N0	-	-	2.5*1*0.3	No	Yes
17	1	0	1	0.0256871	0.1	5	0	5	2	4	0	4	0	0.255918	＜50%	2	30	0	0	0	0	0	0	0	0	0	≥50%	5	30	male	68	chemo+immuno	2	T3	N0	-	-	4*3	Yes	Yes
28	5	0	5	0.0843882	0.6	13	0	13	0.2	2	0	2	0.3	0.0898473	＜50%	10	80	no slide	no slide	no slide	no slide	no slide	no slide	no slide	no slide	no slide	no slide	no slide	no slide	male	72	chemo+immuno	2	T1	N0	-	-	1.5*1.3*0.9	Yes	Yes
27	16	0	16	0.0797194	0.3	13	1	14	0.3	4	0	4	0.3	0.0698934	≥50%	10	50	1	0	1	0.1	0.0665779	0	0	0	0	≥50%	2	10	male	63	chemo+immuno	2	T2	N0	-	-	4*2.5*1	Yes	Yes
9	11	0	11	0.0494988	1	7	0	7	0.3	6	0	6	0.5	0.0514139	≥50%	5	60	0	0	0	0	0	1	0	1	0.2	≥50%	2	30	male	63	chemo+immuno	2	T2	N1	+	-	3.5*2.2*1	No	No
7	6	1	7	0.0298107	0.2	7	7	14	0.2	4	0	4	0.2	0.0883392	≥50%	5	50	0	0	0	0	0	0	0	0	0	≥50%	2	30	male	57	chemo+immuno	2	T1	N1	+	-	2*1.1*0.6	Yes	No
19	0	0	0	0	0	6	0	6	0.2	2	7	9	0.5	0.419287	≥50%	5	10	0	0	0	0	0	0	0	0	0	≥50%	5	20	male	69	chemo+immuno	2	T2	N1	+	-	1.4*1.3*1.4	No	No
21	0	0	0	0	0	10	0	10	0.3	0	5	5	0.2	0.306122	≥50%	10	45	0	0	0	0	0	0	0	0	0	≥50%	10	30	male	67	chemo+immuno	2	T2	N1	+	-	4.5*2.5*1	Yes	Yes
24	4	0	4	0.0210926	0.1	28	0	28	0.2	0	0	0	0	0	＜50%	5	60	0	0	0	0	0	0	0	0	0	≥50%	5	5	female	66	chemo+immuno	2	T1	N1	+	-	1*0.8	Yes	Yes
1	1	2	3	0	0	10	0	10	0.2	5	7	12	0.6	0.334541	≥50%	2	20	2	2	4	0.2,0.1	0.10992	0	0	0	0	≥50%	2	60	male	58	chemo+immuno	3	T1	N0	-	-	2*1.7*1	Yes	No
29	2	0	2	0.0107296	0.1	6	1	7	1	0	5	5	0.2	0.0763475	≥50%	2	10	0	0	0	0	0	0	0	0	0	≥50%	2	20	male	74	chemo+immuno	3	T1	N0	-	-	4*2.8*1.2	No	No
22	3	0	3	0.0132521	0.2	8	0	8	0.6	11	0	11	1	0.193761	≥50%	5	40	no slide	no slide	no slide	no slide	no slide	no slide	no slide	no slide	no slide	no slide	no slide	no slide	male	63	chemo+immuno	3	T1	N1	+	-	6.5*4.5*2.3	Yes	Yes

## Sheet: 备注
TA	肿瘤部位AGG数量	AGG为淋巴细胞聚集物
TG	肿瘤部位GC数量	GC为生发中心		TRG	肿瘤消退分级
TT	肿瘤部位TLS (AGG+GC)总和	TLS包括GC和AGG
TD	肿瘤部位TLS密度
TR	肿瘤部位TLS最大直径
PA	癌旁部位AGG数量
PG	癌旁部位GC数量
PT	癌旁部位TLS (AGG+GC)总和
PR	癌旁部位TLS最大直径
NA	正常切缘AGG数量
NG	正常切缘GC数量
NT	正常切缘TLS (AGG+GC)总和
NR	正常切缘TLS最大直径
ND	正常切缘TLS密度
TSR	肿瘤间质比
iTIL	肿瘤浸润淋巴细胞（瘤内）
sTIL	肿瘤浸润淋巴细胞（间质）
gender	性别
TNM	肿瘤分期
grade	分级
T	肿瘤
N	淋巴结
Osday	总生存期（天）
Osmonth	总生存期（月）
location	肿瘤部位
differention	分化
age	年龄
Neoadjuvant	新辅助治疗
chemo	化疗
radiotherapy	放疗
immuno	免疫治疗
Pathological	病理
Pathological2	分型
size	肿瘤大小
size 1	肿瘤最大径
size 2
Neurological invasion	神经侵犯
Vascular thrombus	脉管癌栓
smoke	吸烟
drink	饮酒
