# Supplementary material for: Heterogeneity and distribution characteristics of tertiary lymphoid structures predict prognostic outcome in esophageal squamous cell carcinoma
Source: Front Immunol. 2025 Aug 8;16:1606499. doi: 10.3389/fimmu.2025.1606499 (PMC12370767; doi:10.3389/fimmu.2025.1606499)
Supplement: Supplementary file 1 [file DataSheet1.zip › raw data/surgery.xlsx]

## Sheet: 仅手术
TA	TG	TT	TD	TR	PA	PG	PG	PR	NA	NG	NT	NR	ND	TSR	iTIL	sTIL	gender	TNM	grade	T	N	event	Osday	Osmonth	location	differention	age	Neoadjuvant	chemo	radiotherapy	immuno	Pathological	Pathological2	size	Neurological invasion	Vascular thrombus	Lymph node metastasis	smoke	drink	PFSevent
1	0	1	0.00468801	0.2	4	0	4	0.2	0	6	6	0.5	0.0803428	high	10	80	0	T3N2M0	IIIB	T3	N2	1	128	4	upper	low	68	no	no	no	no	Squamous	Medullary	5*5.5	negative	positive	6	No	No	no
7	0	7	0.0204918	0.4	22	6	28	2	1	0	1	0.3	0.0754717	high	5	50	0	T3N0M0	IIIB	T3	N0	1	146	5	middle	middle	63	no	no	no	no	Squamous	Medullary	3*2.5	positive	positive	0	No	No	no
1	0	1	0.00717309	0.2	4	0	4	0.5	3	0	3	0.2	0.0852031	high	5	30	0	T3N1M0	IIIB	T3	N1	1	181	6	middle	middle	65	no	no	no	no	Squamous	Medullary	4*3.5	negative	positive	1	No	No	no
15	0	15	0.0302145	0.8	23	0	23	1	1	0	1	0.2	0.0362582	high	10	60	1	T3N2M0	IIIB	T3	N2	1	204	6.8	middle	low	61	no	no	no	no	Squamous	Medullary	2*4	positive	positive	5	Yes	Yes	no
28	0	28	0.0610874	0.8	12	2	14	1	5	0	5	0.3	0.713012	high	10	60	1	T2N2M0	IIIB	T2	N2	1	253	8.43333	middle	middle	79	no	no	no	no	Squamous	Medullary	5*2.5	negative	positive	2	No	No	no
11	0	11	0.0478985	1.2	18	0	18	1	3	0	3	0.3	0.334448	high	5	30	0	T2N1M0	IIIB	T2	N1	1	291	9.7	lower	middle	73	no	no	no	no	Squamous	Medullary	2.7*2.8	positive	positive	1	No	No	no
13	0	13	0.0575816	0.5	7	2	9	0.5	0	0	0	0	0	high	5	30	1	T3N1M0	IIIB	T3	N1	1	385	12.8333	middle	middle	79	no	no	no	no	Squamous	Medullary	3*1.5	positive	positive	2	No	Yes	no
6	0	6	0.0721111	0.5	22	0	22	0.5	5	3	8	0.5	0.102175	low	5	80	0	T2N1M0	IIIB	T2	N1	1	398	13	middle	low	64	no	no	no	no	Squamous	Infiltrating	2*1.5	negative	positive	1	No	No	no
5	0	5	0.0130031	1	8	0	8	1	0	0	0	0	0	high	10	20	1	T3N1M0	IIIB	T3	N1	1	393	13.1	lower	low	57	no	no	no	no	Squamous	Medullary	7*4*2	positive	positive	2	Yes	Yes	no
0	0	0	0	0	0	0	0	0	15	0	15	1	0.361011	high	0	50	1	T1bN0M0	IIIB	T1	N0	1	402	13.4	lower	low	70	no	no	no	no	Squamous	Mushroom	8.5*4*2.8	negative	negative	0	Yes	Yes	no
0	0	0	0	0	14	0	14	1	6	0	6	0.3	0.47619	high	20	20	1	T2N0M0	IIIB	T2	N0	1	417	13.9	middle	low	81	no	no	no	no	Squamous	Medullary	3.5*3	negative	negative	0	Yes	Yes	no
4	0	4	0.0167448	0.5	8	0	8	1	1	5	6	1	0.0732064	high	10	70	1	T3N1M0	IIIB	T3	N1	1	416	14	middle	middle	78	no	no	no	no	Squamous	Medullary	5*3.5	negative	negative	1	No	No	no
9	1	10	0.083696	1	18	7	25	1	3	0	3	0.2	0.0336889	high	20	80	0	T1bN1M0	IIIB	T1	N1	1	457	15.2333	middle	low	67	no	no	no	no	Squamous	Medullary	3*2	negative	positive	2	No	No	no
9	0	9	0.0326824	0.6	24	0	24	0.6	2	1	3	0.5	0.195695	high	5	30	1	T2N0M0	IIIB	T2	N0	1	466	15.5333	middle	high	67	no	no	no	no	Squamous	Medullary	6.5*5	negative	positive	0	Yes	Yes	no
1	0	1	0.0119732	0.2	8	3	11	0.8	2	0	2	0.3	0.111857	high	5	20	1	T3N0M0	IIIB	T3	N0	1	475	15.8333	middle	low	70	no	no	no	no	Squamous	Medullary	5.5*5	positive	positive	0	Yes	Yes	2020-03-26
1	0	1	0.00684697	0.1	6	0	6	0.1	0	2	2	1	0.0904977	low	1	80	0	T3N1M0	IIIB	T3	N1	1	507	16	upper	middle	70	no	no	no	no	Squamous	Medullary	4.5*3	positive	positive	0	No	No	no
6	1	7	0.0274839	0.5	9	1	10	0.8	1	0	1	0.2	0.0166861	high	10	50	1	T2N0M0	IIIB	T2	N0	1	518	17.2667	upper	low	60	no	no	no	no	Squamous	Medullary	3.5*3	negative	negative	0	Yes	Yes	no
7	1	8	0.0309278	1.5	9	1	10	1	3	0	3	0.3	0.120627	high	10	40	1	T2N0M0	IIIB	T2	N0	1	523	17.4333	middle	high	64	no	no	no	no	Squamous	Medullary	4.5*1.8	negative	negative	0	Yes	Yes	no
5	0	5	0.0835946	0.5	13	8	21	2	3	0	3	0.8	0.120337	high	10	30	1	T2N0M0	IIIB	T2	N0	1	546	18.2	middle	middle	70	no	no	no	no	Squamous	Medullary	3.5*4.3	negative	negative	0	No	Yes	no
5	0	5	0.0159795	0.3	12	1	13	1	2	3	5	0.5	0.0568828	high	10	30	1	T3N1M0	IIIB	T3	N1	1	554	18.4667	middle	middle	64	no	no	no	no	Squamous	Medullary	6*4	negative	positive	2	Yes	No	2020-07-30
0	0	0	0	0	13	0	13	0.2	3	1	4		0.0545628	high	10	60	0	T1N0M0	IIIB	T1	N0	1	612	20	middle	low	67	no	no	no	no	Squamous	Ulcerative	4*3	negative	negative	0	No	No	no
6	0	6	0.0545256	0.6	8	1	9	0.8	5	0	5	0.5	0.0886525	high	10	50	0	T3N0M0	IIIB	T3	N0	1	616	20.5333	middle	middle	74	no	no	no	no	Squamous	Ulcerative	3.5*3	positive	negative	0	No	No	no
2	0	2	0.00678012	0.2	6	0	6	1	6	3	9	0.5	0.472813	high	20	40	0	T3N2M0	IIIB	T3	N2	1	635	21	lower	high	76	no	no	no	no	Squamous	Medullary	6*5	negative	positive	6	No	No	no
5	0	5	0.0160102	2	7	0	7	1	0	1	1	0.3	0.133869	high	5	20	1	T2N1M0	IIIB	T2	N1	1	656	21.8667	upper	middle	56	no	no	no	no	Squamous	Medullary	7*3.5,2.5*2	negative	positive	2	Yes	Yes	no
1	0	1	0.00579878	0.2	6	0	6	0.5	1	0	1	0.3	0.018546	high	5	30	0	T3N0M0	IIIB	T3	N0	1	709	23.6333	middle	high	59	no	no	no	no	Squamous	Medullary	3*2.3	positive	negative	0	No	No	2020-03-26
3	0	3	0.0206996	0.5	8	0	8	0.5	7	0	7	0.8	0.113489	high	10	50	0	T3N0M0	IIIB	T3	N0	1	713	23.7667	middle	middle	75	no	no	no	no	Squamous	Medullary	2.3*2.6	positive	negative	0	No	No	no
5	0	5	0.0186637	0.5	7	1	8	0.8	2	1	3	0.5	0.078125	high	10	40	1	T3N0M0	IIIB	T3	N0	1	714	23.8	lower	low	64	no	no	no	no	Squamous	Medullary	4*2.5	positive	positive	0	No	No	no
6	0	6	0.0589449	1	11	3	14	1	6	0	6	0.5	0.10582	high	10	40	1	T2N1M0	IIIB	T2	N1	1	723	24	middle	middle	67	no	no	no	no	Squamous	Ulcerative	4*3.5	positive	positive	1	Yes	No	2020-10-08
3	0	3	0.00912909	0.5	11	3	14	1.5	2	1	3	0.5	0.0403388	high	10	50	1	T2N0M0	IIIB	T2	N0	1	720	24	lower	middle	68	no	no	no	no	Squamous	Ulcerative	3*2	negative	negative	0	No	Yes	no
2	1	3	0.0231143	0.8	14	4	18	1.5	2	0	2	0.2	0.227015	high	10	30	0	T3N2M0	IIIB	T3	N2	1	727	24.2333	lower	low	56	no	no	no	no	Squamous	Medullary	3*1.7	positive	negative	3	No	No	no
24	0	24	0.0713203	1	15	6	21	1	2	0	2	0.5	0.129282	high	10	50	1	T2N1M0	IIIB	T2	N1	1	735	24.5	middle	middle	74	no	no	no	no	Squamous	Medullary	3.5*2	negative	positive	1	No	Yes	no
0	0	0	0	0	6	0	6	0.4	4	0	4	0.3	0.092829	high	10	50	0	T2N1M0	IIIB	T2	N1	1	744	24.8	middle	low	79	no	no	no	no	Squamous	Ulcerative	6*3	negative	positive	1	No	No	no
7	0	7	0.031454	0.5	5	3	8	0.4	2	2	4	0.2	0.0677507	high	5	40	1	T3N0M0	IIIB	T3	N0	1	747	24.9	middle	middle	55	no	no	no	no	Squamous	Medullary	2*2	negative	negative	0	Yes	Yes	2020-08-12
7	0	7	0.0245479	0.1	1	6	7	0.5	0	1	1	0.2	0.165017	high	5	30	1	T3N0M0	IIIB	T3	N0	1	761	25	middle	middle	69	no	no	no	no	Squamous	Medullary	3*3.5	negative	negative	0	Yes	Yes	no
6	0	6	0.036452	0.5	8	0	8	0.5	0	0	0	0	0	high	5	30	1	T3N2M0	IIIB	T3	N2	1	759	25	middle	middle	67	no	no	no	no	Squamous	Medullary	3.5*2.5	positive	positive	6	Yes	Yes	2020-09-16
1	0	1	0.0128485	0.3	11	0	11	0.8	3	0	3	0.3	0.239234	high	10	60	1	T3N1M0	IIIB	T3	N1	1	775	25.8333	upper	low	51	no	no	no	no	Squamous	Ulcerative	3*1	positive	positive	1	No	No	no
17	0	17	0.0775269	0.8	19	1	20	0.5	0	0	0	0	0	high	10	70	0	T1bN1M0	IIIB	T1	N1	1	777	25.9	upper	middle	70	no	no	no	no	Squamous	Medullary	2.5*2.2	negative	positive	1	No	No	no
3	0	3	0.0434405	0.4	13	1	14	0.8	0	3	3	0.3	0.0839631	high	5	30	1	T1bN2M0	IIIB	T1	N2	1	795	26.5	middle	low	66	no	no	no	no	Squamous	Medullary	4.5*4	negative	negative	5	Yes	Yes	2021-02-18
22	0	22	0.0654236	0.8	22	1	23	1	2	1	3	0.5	0.0862813	high	10	50	1	T2N2M0	IIIB	T2	N2	1	796	26.5333	lower	middle	64	no	no	no	no	Squamous	Medullary	3.5*3	positive	positive	3	Yes	No	no
11	0	11	0.0426367	0.7	14	29	43	1	0	4	4	0.3	0.0293715	high	5	40	0	T3N0M0	IIIB	T3	N0	1	805	26.8333	middle	middle	66	no	no	no	no	Squamous	Medullary	4*3	negative	negative	0	No	No	no
36	0	36	0.0674347	1.5	13	1	14	2	6	1	7	1	0.161887	high	10	40	0	T3N1M0	IIIB	T3	N1	1	835	27	upper	middle	71	no	no	yes	no	Squamous	Medullary	5*3.5	negative	positive	1	No	No	2020-10-21
8	0	8	0.123558	0.4	14	1	15	1	4	0	4	0.3	0.0589623	low	5	40	1	T2N0M0	IIIB	T2	N0	1	804	27	middle	low	72	no	no	no	no	Squamous	Ulcerative	1.5*1.3	positive	negative	0	No	No	2019-02-26
3	1	4	0.0145836	0.5	10	1	11	2	0	0	0	0	0	high	5	40	1	T3N1M0	IIIB	T3	N1	1	843	28	middle	middle	65	no	no	no	no	Squamous	Medullary	4.5*4.5	negative	positive	1	Yes	No	no
14	0	14	0.0327547	0.8	21	0	21	1	4	0	4	1	0.719424	high	5	30	1	T2N1M0	IIIB	T2	N1	1	852	28.4	upper	middle	72	no	no	no	no	Squamous	Mushroom	3*3*2	positive	positive	1	No	No	no
8	0	8	0.048644	1	22	3	25	1	0	0	0	0	0	high	5	60	1	T2N0M0	IIIB	T2	N0	1	854	28.4667	middle	middle	69	no	no	no	no	Squamous	Medullary	2*2.5	negative	negative	0	Yes	Yes	no
40	0	40	0.0835631	1	18	1	19	1	0	3	3	1.5	0.158228	high	10	60	1	T3N1M0	IIIB	T3	N1	1	860	28.6667	middle	low	70	no	no	no	no	Squamous	Medullary	3.8*3	positive	negative	1	No	Yes	no
7	0	7	0.0334392	0.5	8	0	8	1	1	0	1	0.2	0.123305	high	10	50	1	T3N1M0	IIIB	T3	N1	1	866	28.8667	middle	middle	52	no	no	no	no	Squamous	Medullary	4*3	negative	negative	1	Yes	Yes	no
14	0	14	0.042434	0.8	9	0	9	1	2	0	2	0.5	0.0142389	high	5	60	1	T2N0M0	IIIB	T2	N0	1	869	28.9667	middle	high	72	no	no	no	no	Squamous	Medullary	5.5*3.5	negative	negative	0	Yes	No	no
13	4	17	0.0889482	0.8	7	0	7	0.5	6	2	8	0.5	0.596252	high	10	40	1	T1bN0M0	IIIB	T1	N0	1	872	29.0667	lower	middle	64	no	no	no	no	Squamous	Medullary	3*2	negative	negative	0	Yes	Yes	2020-04-07
9	0	9	0.0254501	1	18	0	18	1	5	2	7	1	0.29724	high	5	60	1	T3N1M0	IIIB	T3	N1	1	879	29.3	lower	low	77	no	no	no	no	Squamous	Medullary	7.5*4.1	positive	positive	2	Yes	No	no
6	0	6	0.0109499	0.5	12	0	12	0.8	1	0	1	0.5	0.0171527	high	10	60	1	T2N0M0	IIIB	T2	N0	1	883	29.4333	middle	middle	62	no	no	no	no	Squamous	Medullary	4.8*3.5	negative	negative	0	Yes	Yes	no
5	0	5	0.0471106	0.5	4	2	6	0.5	8	1	9	0.8	0.191847	high	5	10	1	T2N1M0	IIIB	T2	N1	1	925	30.8333	middle	low	78	no	no	no	no	Squamous	Medullary	2*1.8	negative	positive	1	Yes	No	2021-02-28
3	4	7	0.0884564	0.3	11	5	16	0.5	0	0	0	0	0	high	3	60	1	T1bN1MO	IIIB	T1	N1	1	928	31	middle	low	64	no	no	no	no	Squamous	Ulcerative	1.5*1	positive	negative	2	Yes	Yes	no
1	0	1	0.00752332	0.3	2	0	2	0.2	17	0	17	0.3	0.172958	high	10	50	1	T3N0M0	IIIB	T3	N0	1	930	31	middle	middle	79	no	no	no	no	Squamous	Medullary	4*3.5	negative	negative	0	No	No	2021-01-21
11	22	33	0.110944	0.8	17	3	20	0.5	2	6	9	1	0.278441	high	5	65	0	T3N1M0	IIIB	T3	N1	1	943	31.4333	lower	middle	68	no	no	no	no	Squamous	Medullary	3*2	negative	positive	1	No	No	no
8	0	8	0.0282865	0.3	7	0	7	0.5	8	0	8	0.3	0.126559	high	10	20	1	T3N0M0	IIIB	T3	N0	1	1045	34.8333	upper	low	75	no	no	no	no	Squamous	Medullary	2.5*2.5	positive	negative	0	Yes	Yes	no
1	0	1	0.0142674	0.5	9	0	9	0.5	1	0	1	0.3	0.0531067	high	5	20	0	T3N0M0	IIIB	T3	N0	1	1057	35	middle	high	69	no	no	no	no	Squamous	Medullary	3*3	negative	negative	0	No	No	2019-10-28
11	2	13	0.0492126	0.3	9	2	11	0.5	0	0	0	0	0	high	5	10	1	T2N0M0	IIIB	T2	N0	1	1055	35	middle	middle	76	no	no	no	no	Squamous	Infiltrating	3*4	negative	negative	0	Yes	Yes	no
16	2	18	0.0387618	0.6	9	1	10	0.5	4	0	4	0.5	0.273224	high	5	30	1	T3N2M0	IIIB	T3	N2	1	1043	35	middle	low	67	no	no	no	no	Squamous	Narrowing	2.5*1	negative	positive	3	Yes	Yes	no
7	3	10	0.0705916	0.5	7	5	12	1	2	0	2	1	0.0627156	high	10	30	1	T1bN0M0	IIIB	T1	N0	1	1052	35.0667	lower	low	70	no	no	no	no	Squamous	Mushroom	4*2*1.7	negative	negative	0	Yes	Yes	no
10	0	10	0.144404	0.5	10	3	13	0.5	2	0	2	0.3	0.0535906	high	5	10	1	T3N1M0	IIIB	T3	N1	1	1060	35.3333	lower	low	64	no	no	no	no	Squamous	Medullary	2*1.5	positive	positive	1	Yes	Yes	no
6	0	6	0.0238039	0.3	12	0	12	1	2	0	2	0.4	0.0296209	high	10	30	0	T2N0M0	IIIB	T2	N0	1	1063	35.4333	upper	middle	68	no	no	no	no	Squamous	Narrowing	3*2.5	positive	negative	0	No	No	2020-04-14
8	0	8	0.0976562	1.5	16	0	16	2	1	1	2	0.5	0.27137	high	5	50	1	T3N0M0	IIIB	T3	N0	1	1108	37	middle	middle	63	no	no	no	no	Squamous	Ulcerative	3.5*3	positive	positive	2	Yes	Yes	2019-09-02
12	0	12	0.0553403	0.7	16	0	16	1.5	6	1	7	0.5	0.321839	high	5	70	0	T3N1M0	IIIB	T3	N1	1	1154	38	middle	middle	61	no	no	no	no	Squamous	Medullary	5*3.5	negative	positive	2	No	No	no
6	0	6	0.029976	0.1	6	0	6	0.2	0	0	0	0	0	high	2	5	1	T3N0M0	IIIB	T3	N0	1	1274	42	middle	low	86	no	no	no	no	Squamous	Medullary	4.5*3.5	negative	negative	3	Yes	Yes	2020-04-10
1	0	1	0.0158655	0.5	19	1	20	3	6	2	8	0.5	0.256301	high	5	30	0	T3N0M0	IIIB	T3	N0	1	1327	44	middle	middle	73	no	no	no	no	Squamous	Ulcerative	3*3	positive	negative	0	No	No	no
5	3	8	0.0831601	0.5	20	42	62	0.6	4	1	5	0.4	0.269906	high	2	30	1	T1N0M0	IIIB	T1	N0	0	1456	48.5333	lower	middle	58	no	no	no	no	Squamous	no	2.5*2cm	negative	negative	0	Yes	Yes	no
12	2	14	0.0707357	0.2	11	0	11	0.3	1	0	1	0.2	0.0410846	high	2	10	0	T3N0M0	IIIB	T3	N0	0	1819	60.6333	upper	low	67	no	no	no	no	Squamous伴腺样分化	no	2*2.5cm	negative	negative	0	No	No	no
5	0	5	0.011568	0.5	6	0	6	0.5	1	4	5	0.3	0.12012	high	2	10	1	pT3N1M0	IIIB	T3	N1	0	1820	60.6667	middle	中high	77	no	no	no	no	Squamous	Medullary	5.5*3cm	positive	negative	1	No	No	no
0	0	0	0	0	7	2	9	0.3	0	3	3	0.2	0.102284	high	2	15	1	T3N0M0	IIIB	T3	N0	0	1828	60.9333	upper	middle	76	no	no	no	no	Squamous	Ulcerative	5*4cm	negative	negative	0	No	No	no
6	0	6	0.0439818	0.8	16	0	16	0.3	0	4	4		0.194458	high	2	10	0	T3N0M0	IIIB	T3	N0	0	1828	60.9333	middle	高middle	50	no	no	no	no	Squamous	Ulcerative	4*2.5cm	positive	positive	0	No	No	no
5	0	5	0.0262582	0.2	7	0	7	0.4	2	10	12	0.3	0.224618	high	2	40	0	T2N0M0	IIIB	T2	N0	0	1829	60.9667	middle	high	66	no	no	no	no	Squamous	Medullary	6*4cm	negative	negative	0	No	No	no
5	0	5	0.0186916	0.3	6	0	6	0.2	0	0	0	0	0	high	1	25	1	T1bN0M0G1	IIIB	T1	N0	0	1837	61.2333	middle	high	61	no	no	no	no	Squamous	no	1.5*1.5cm	negative	negative	0	Yes	Yes	no
16	9	25	0.0420982	0.5	18	10	28	0.5	6	8	14	0.4	0.108385	high	2	30	1	T2N0M0	IIIB	T2	N0	0	2240	74.6667	上段及下段双源癌	low	61	no	no	no	no	other	Ulcerative	5.5*3cm,1.5*1.5cm	negative	negative	0	No	Yes	no
11	13	24	0.0380952	0.3	17	4	21	0.3	0	1	1	0.3	0.0814332	high	2	10	1	T1N0MO	IIIB	T1	N0	0	2261	75.3667	middle	low	67	no	no	no	no	Squamous	Medullary	1.5*2	negative	negative	0	Yes	Yes	no
2	0	2	0.015586	0.2	6	0	6	0.2	1	0	1	0.3	0.0295858	high	2	10	0	T1N0M0	IIIB	T1	N0	0	2320	77.3333	lower	high	62	no	no	no	no	Squamous	Ulcerative	3*3	negative	negative	0	No	No	no
13	3	16	0.0378644	0.4	11	0	11	0.5	0	2	2	0.3	0.0668896	high	2	40	1	T3N0M0	IIIB	T3	N0	0	2447	81.5667	middle	low	54	no	no	no	no	Squamous	Medullary	2*0.7	negative	positive	0	Yes	Yes	no
4	1	5	0.026455	0.5	7	2	9	1.2	1	1	2	0.3	0.0305437	high	2	20	0	T2N0M0	IIIB	T2	N0	0	2566	85.5333	upper	middle	76	no	no	no	no	Squamous	Medullary	1.7*1.8	negative	negative	0	No	No	no
5	0	5	0.0210948	0.5	9	0	9	1.5	3	0	3	0.4	0.104094	high	2	15	0	T2N0M0	IIIB	T2	N0	0	2632	87.7333	middle	middle	67	no	no	no	no	Squamous	Ulcerative	2.5*2*0.8	negative	negative	0	No	No	no
7	2	9	0.040858	0.3	6	0	6	0.3	1	0	1	0.2	0.0498504	high	2	20	1	T3N0M0	IIIB	T3	N0	0	2854	95.1333	upper	low	69	no	no	no	no	Squamous	Ulcerative	1.5*2	negative	negative	0	No	No	no
10	3	13	0.0557207	0.5	10	6	16	0.5	5	5	10	0.4	0.166667	high	5	40	1	T3N1M0	IIIB	T3	N1	0	2952	98.4	middle	middle	61	no	no	no	no	Squamous	Ulcerative	4.5*3.5	positive	negative	1	Yes	No	no
4	4	8	0.0331565	0.4	18	7	25	0.8	9	6	15	0.4	0.285919	high	2	20	1	T1N2M0	IIIB	T1	N2	0	2982	99.4	lower	middle	77	no	no	no	no	Squamous	Ulcerative	3*2.5	positive	negative	3	Yes	Yes	no
6	0	6	0.0196541	0.4	12	2	14	0.4	0	0	0	0	0	high	2	10	1	T2N0M0	IIIB	T2	N0	0	3002	100.067	middle	middle	73	no	no	no	no	Squamous	Medullary	2*1.5	negative	negative	0	No	No	no
4	3	7	0.0308833	0.5	7	11	18	0.4	0	0	0	0	0	high	5	20	1	T2N0M0	IIIB	T2	N0	0	3087	102.9	middle	low	71	no	no	no	no	Squamous	Medullary	2*1	negative	negative	0	No	No	no
10	0	10	0.0268619	0.5	9	0	9	0.6	3	5	8	0.3	0.060518	high	10	40	1	T2N0M0	IIIB	T2	N0	0	3225	107.5	middle	low	61	no	no	no	no	Squamous	Medullary	4*2	negative	negative	0	No	No	no
