# Supplementary material for: Heterogeneity and distribution characteristics of tertiary lymphoid structures predict prognostic outcome in esophageal squamous cell carcinoma
Source: Front Immunol. 2025 Aug 8;16:1606499. doi: 10.3389/fimmu.2025.1606499 (PMC12370767; doi:10.3389/fimmu.2025.1606499)
Supplement: Supplementary file 1 [file DataSheet1.zip › raw data/table.xlsx]

## Sheet: 0
No	T-AGG	T-GC	T-TLS	P-AGG	P-GC	P-TLS	N-AGG	N-GC	N-TLS												No	TSR	iTIL	sTIL
1	1	0	1	8	0	8	8	0	8												1	≥50%	1	60
2	1	0	1	4	0	4	0	6	6	T											2	≥50%	10	80	TSR	＜50%	≥50%
3	7	0	7	22	6	28	1	0	1		GC	AGG	TLS								3	≥50%	5	50	OS-short	3	46
4	10	10	20	16	10	26	4	1	5	OS-short	22	272	294								4	≥50%	10	70	0S-long	1	50
5	0	0	0	4	9	13	1	2	3	0S-long	38	410	448								5	＜50%	1	80
6	1	0	1	4	0	4	3	0	3												6	≥50%	5	30
7	15	0	15	23	0	23	1	0	1												7	≥50%	10	60
8	28	0	28	12	2	14	5	0	5												8	≥50%	10	60
9	11	0	11	18	0	18	3	0	3												9	≥50%	5	30
10	12	4	16	7	0	7	4	1	5												10	≥50%	20	70
11	13	0	13	7	2	9	0	0	0												11	≥50%	5	30
12	6	0	6	22	0	22	5	3	8	P											12	＜50%	5	80
13	5	0	5	8	0	8	0	0	0		GC	AGG	TLS								13	≥50%	10	20
14	0	0	0	0	0	0	15	0	15	OS-short	77	531	608								14	≥50%	无	50	iTIL	0	1-10	11-20
15	4	0	4	8	0	8	1	5	6	0S-long	91	567	658								15	≥50%	10	70	OS-short	1	44	4
16	0	0	0	14	0	14	6	0	6												16	≥50%	20	20	0S-long	0	51	0
17	4	0	4	16	0	16	4	8	12												17	≥50%	10	30
18	9	1	10	18	7	25	3	0	3												18	≥50%	20	80
19	9	0	9	24	0	24	2	1	3												19	≥50%	5	30
20	1	0	1	8	3	11	2	0	2												20	≥50%	5	20
21	1	0	1	6	0	6	0	2	2												21	＜50%	1	80
22	7	0	7	11	0	11	0	0	0	N											22	≥50%	5	40
23	1	0	1	6	5	11	10	4	14		GC	AGG	TLS								23	≥50%	5	20
24	1	0	1	11	0	11	0	8	8	OS-short	61	156	217								24	≥50%	2	20
25	6	1	7	9	1	10	1	0	1	0S-long	74	160	234								25	≥50%	10	50
26	7	1	8	9	1	10	3	0	3												26	≥50%	10	40
27	5	0	5	4	0	4	4	5	9												27	≥50%	2	25	sTIL	0-20	21-40	41-60	61-80
28	4	0	4	3	0	3	3	0	3												28	≥50%	1	10	OS-short	8	22	11	8
29	5	0	5	13	8	21	3	0	3												29	≥50%	10	30	0S-long	14	19	15	3
30	5	0	5	12	1	13	2	3	5												30	≥50%	10	30
31	10	2	12	16	0	16	0	0	0												31	≥50%	5	40
32	4	0	4	14	5	19	4	0	4												32	≥50%	5	40
33	0	0	0	13	0	13	3	1	4												33	≥50%	10	60
34	0	2	2	7	1	8	0	1	1												34	≥50%	1	5
35	1	0	1	14	0	14	4	0	4												35	≥50%	5	30
36	6	0	6	8	1	9	5	0	5												36	≥50%	10	50
37	2	0	2	6	0	6	6	3	9												37	≥50%	20	40
38	5	0	5	5	0	5	8	0	8												38	≥50%	10	30
39	5	0	5	11	0	11	7	0	7												39	≥50%	10	50
40	4	0	4	12	1	13	4	1	5												40	≥50%	10	40
41	5	0	5	7	0	7	0	1	1												41	≥50%	5	20
42	13	0	13	26	0	26	0	0	0												42	≥50%	5	40
43	18	0	18	8	3	11	1	3	4												43	≥50%	5	40
44	1	0	1	6	0	6	1	0	1												44	≥50%	5	30
45	3	0	3	8	0	8	7	0	7												45	≥50%	10	50
46	5	0	5	7	1	8	2	1	3												46	≥50%	10	40
47	6	0	6	11	3	14	6	0	6												47	≥50%	10	40
48	3	0	3	11	3	14	2	1	3												48	≥50%	10	50
49	2	1	3	14	4	18	2	0	2												49	≥50%	10	30
	272	22	294	531	77	608	156	61	217												50	≥50%	10	50
50	24	0	24	15	6	21	2	0	2												51	≥50%	5	30
51	5	0	5	11	2	13	5	1	6												52	≥50%	10	50
52	0	0	0	6	0	6	4	0	4												53	≥50%	5	40
53	7	0	7	5	3	8	2	2	4												54	≥50%	5	30
54	7	0	7	1	6	7	0	1	1												55	≥50%	5	30
55	6	0	6	8	0	8	0	0	0												56	≥50%	10	60
56	1	0	1	11	0	11	3	0	3												57	≥50%	10	70
57	17	0	17	19	1	20	0	0	0												58	≥50%	5	30
58	3	0	3	13	1	14	0	3	3												59	≥50%	10	50
59	22	0	22	22	1	23	2	1	3												60	≥50%	5	40
60	11	0	11	14	29	43	0	4	4												61	≥50%	10	40
61	36	0	36	13	1	14	6	1	7												62	＜50%	5	40
62	8	0	8	14	1	15	4	0	4												63	≥50%	5	40
63	3	1	4	10	1	11	0	0	0												64	≥50%	5	30
64	14	0	14	21	0	21	4	0	4												65	≥50%	5	60
65	8	0	8	22	3	25	0	0	0												66	≥50%	10	60
66	40	0	40	18	1	19	0	3	3												67	≥50%	10	50
67	7	0	7	8	0	8	1	0	1												68	≥50%	5	60
68	14	0	14	9	0	9	2	0	2												69	≥50%	10	40
69	13	4	17	7	0	7	6	2	8												70	≥50%	5	20
70	9	0	9	9	0	9	5	0	5												71	≥50%	5	60
71	9	0	9	18	0	18	5	2	7												72	≥50%	10	60
72	6	0	6	12	0	12	1	0	1												73	≥50%	5	40
73	0	0	0	8	1	9	1	1	2												74	≥50%	5	10
74	5	0	5	4	2	6	8	1	9												75	≥50%	3	60
75	3	4	7	11	5	16	0	0	0												76	≥50%	10	50
76	1	0	1	2	0	2	17	0	17												77	≥50%	5	65
77	11	22	33	17	3	20	2	6	8												78	≥50%	1	5
78	5	0	5	3	0	3	0	0	0												79	≥50%	5	30
79	0	0	0	8	1	9	2	0	2												80	≥50%	1	10
80	2	0	2	4	0	4	0	18	18												81	≥50%	10	20
81	8	0	8	7	0	7	8	0	8												82	≥50%	5	20
82	1	0	1	9	0	9	1	0	1												83	≥50%	5	10
83	11	2	13	9	2	11	0	0	0												84	≥50%	5	30
84	16	2	18	9	1	10	4	0	4												85	≥50%	5	10
85	3	0	3	10	0	10	2	0	2												86	≥50%	10	30
86	7	3	10	7	5	12	2	0	2												87	≥50%	5	10
87	10	0	10	10	3	13	2	0	2												88	≥50%	10	30
88	6	0	6	12	0	12	2	0	2												89	≥50%	5	20
89	2	0	2	8	5	13	13	3	16												90	≥50%	5	50
90	8	0	8	16	0	16	1	1	2												91	≥50%	5	30
91	9	0	9	19	0	19	7	2	9												92	≥50%	5	20
92	2	0	2	3	0	3	0	1	1												93	≥50%	2	10
93	6	0	6	10	0	10	3	0	3												94	≥50%	5	70
94	12	0	12	16	0	16	6	1	7												95	≥50%	10	50
95	0	0	0	16	3	19	13	9	22												96	≥50%	10	40
96	5	0	5	23	0	23	4	0	4												97	≥50%	2	5
97	6	0	6	6	0	6	0	0	0												98	≥50%	5	30
98	1	0	1	19	1	20	6	2	8												99	≥50%	10	20
99	0	0	0	3	3	6	0	6	6												100	≥50%	2	60
100	0	0	0	12	0	12	4	3	7
	410	38	448	567	91	658	160	74	234
	1	1	7	10	0	1	15	28	11	12	13	6	5	0	4	0	4	9	9	1	1	7	1	1	6	7	5	4	5	5	10	4	0	0	1	6	2	5	5	4	5	13	18	1	3	5	6	3	2
	24	5	0	7	7	6	1	17	3	22	11	36	8	3	14	8	40	7	14	13	9	9	6	0	5	3	1	11	5	0	2	8	1	11	16	3	7	10	6	2	8	9	2	6	12	0	5	6	1
	0	0	0	10	0	0	0	0	0	4	0	0	0	0	0	0	0	1	0	0	0	0	0	0	1	1	0	0	0	0	2	0	0	2	0	0	0	0	0	0	0	0	0	0	0	0	0	0	1
	0	0	0	0	0	0	0	0	0	0	0	0	0	1	0	0	0	0	0	4	0	0	0	0	0	4	0	22	0	0	0	0	0	2	2	0	3	0	0	0	0	0	0	0	0	0	0	0	0
	1	1	7	20	0	1	15	28	11	16	13	6	5	0	4	0	4	10	9	1	1	7	1	1	7	8	5	4	5	5	12	4	0	2	1	6	2	5	5	4	5	13	18	1	3	5	6	3	3
	24	5	0	7	7	6	1	17	3	22	11	36	8	4	14	8	40	7	14	17	9	9	6	0	5	7	1	33	5	0	2	8	1	13	18	3	10	10	6	2	8	9	2	6	12	0	5	6	1
	8	4	22	16	4	4	23	12	18	7	7	22	8	0	8	14	16	18	24	8	6	11	6	11	9	9	4	3	13	12	16	14	13	7	14	8	6	5	11	12	7	26	8	6	8	7	11	11	14
	15	11	6	5	1	8	11	19	13	22	14	13	14	10	21	22	18	8	9	7	9	18	12	8	4	11	2	17	3	8	4	7	9	9	9	10	7	10	12	8	16	19	3	10	16	16	23	6	19
	0	0	6	10	9	0	0	2	0	0	2	0	0	0	0	0	0	7	0	3	0	0	5	0	1	1	0	0	8	1	0	5	0	1	0	1	0	0	0	1	0	0	3	0	0	1	3	3	4
	6	2	0	3	6	0	0	1	1	1	29	1	1	1	0	3	1	0	0	0	0	0	0	1	2	5	0	3	0	1	0	0	0	2	1	0	5	3	0	5	0	0	0	0	0	3	0	0	1
	8	4	28	26	13	4	23	14	18	7	9	22	8	0	8	14	16	25	24	11	6	11	11	11	10	10	4	3	21	13	16	19	13	8	14	9	6	5	11	13	7	26	11	6	8	8	14	14	18
	21	13	6	8	7	8	11	20	14	23	43	14	15	11	21	25	19	8	9	7	9	18	12	9	6	16	2	20	3	9	4	7	9	11	10	10	12	13	12	13	16	19	3	10	16	19	23	6	20
	8	0	1	4	1	3	1	5	3	4	0	5	0	15	1	6	4	3	2	2	0	0	10	0	1	3	4	3	3	2	0	4	3	0	4	5	6	8	7	4	0	0	1	1	7	2	6	2	2
	2	5	4	2	0	0	3	0	0	2	0	6	4	0	4	0	0	1	2	6	5	5	1	1	8	0	17	2	0	2	0	8	1	0	4	2	2	2	2	13	1	7	0	3	6	13	4	0	6
	0	6	0	1	2	0	0	0	0	1	0	3	0	0	5	0	8	0	1	0	2	0	4	8	0	0	5	0	0	3	0	0	1	1	0	0	3	0	0	1	1	0	3	0	0	1	0	1	0
	0	1	0	2	1	0	0	0	3	1	4	1	0	0	0	0	3	0	0	2	0	2	0	1	1	0	0	6	0	0	18	0	0	0	0	0	0	0	0	3	1	2	1	0	1	9	0	0	2
	8	6	1	5	3	3	1	5	3	5	0	8	0	15	6	6	12	3	3	2	2	0	14	8	1	3	9	3	3	5	0	4	4	1	4	5	9	8	7	5	1	0	4	1	7	3	6	3	2
	2	6	4	4	1	0	3	0	3	3	4	7	4	0	4	0	3	1	2	8	5	7	1	2	9	0	17	8	0	2	18	8	1	0	4	2	2	2	2	16	2	9	1	3	7	22	4	0	8
[truncated: 2 more columns]

## Sheet: 1
GC												AGG											TLS												TSR					iTIL					sTIL
case	T1	T2	T3	T4	P1	P2	P3	P4	N1	N2	case	T1	T2	T3	T4	P1	P2	P3	P4	N1	N2	case	T1	T2	T3	T4	P1	P2	P3	P4	N1	N2		case	TSR1	TSR2	TSR3	TSR4	case	iTIL1	iTIL2	iTIL3	iTIL4	case	sTIL1	sTIL2	sTIL3	sTIL4
1											1											1												1					1					1
2											2											2												2					2					2
3											3											3												3					3					3
4											4											4												4					4					4
5											5											5												5					5					5
6											6											6												6					6					6
7											7											7												7					7					7
8											8											8												8					8					8
9											9											9												9					9					9
10											10											10												10					10					10
11											11											11												11					11					11
12											12											12												12					12					12
13											13											13												13					13					13
14											14											14												14					14					14
15											15											15												15					15					15
16											16											16												16					16					16
17											17											17												17					17					17
18											18											18												18					18					18
19											19											19												19					19					19
20											20											20												20					20					20
21											21											21												21					21					21
22											22											22												22					22					22
23											23											23												23					23					23
24											24											24												24					24					24
25											25											25												25					25					25
26											26											26												26					26					26
27											27											27												27					27					27
28											28											28												28					28					28
29											29											29												29					29					29
30											30											30												30					30					30
31											31											31												31					31					31
32											32											32												32					32					32
33											33											33												33					33					33
34											34											34												34					34					34
35											35											35												35					35					35
36											36											36												36					36					36
37											37											37												37					37					37
38											38											38												38					38					38
39											39											39												39					39					39
40											40											40												40					40					40
41											41											41												41					41					41
42											42											42												42					42					42
43											43											43												43					43					43
44											44											44												44					44					44
45											45											45												45					45					45
46											46											46												46					46					46
47											47											47												47					47					47
48											48											48												48					48					48
49											49											49												49					49					49
50											50											50												50					50					50
51											51											51												51					51					51
52											52											52												52					52					52
53											53											53												53					53					53
54											54											54												54					54					54
55											55											55												55					55					55
56											56											56												56					56					56
57											57											57												57					57					57
58											58											58												58					58					58
59											59											59												59					59					59
60											60											60												60					60					60
61											61											61												61					61					61
62											62											62												62					62					62
63											63											63												63					63					63
64											64											64												64					64					64
65											65											65												65					65					65
66											66											66												66					66					66
67											67											67												67					67					67
68											68											68												68					68					68
69											69											69												69					69					69
70											70											70												70					70					70
71											71											71												71					71					71
72											72											72												72					72					72
73											73											73												73					73					73
74											74											74												74					74					74
75											75											75												75					75					75
76											76											76												76					76					76
77											77											77												77					77					77
78											78											78												78					78					78
79											79											79												79					79					79
80											80											80												80					80					80
81											81											81												81					81					81
82											82											82												82					82					82
83											83											83												83					83					83
84											84											84												84					84					84
85											85											85												85					85					85
86											86											86												86					86					86
87											87											87												87					87					87
88											88											88												88					88					88
89											89											89												89					89					89
90											90											90												90					90					90
91											91											91												91					91					91
92											92											92												92					92					92
93											93											93												93					93					93
94											94											94												94					94					94
95											95											95												95					95					95
96											96											96												96					96					96
97											97											97												97					97					97
98											98											98												98					98					98
99											99											99												99					99					99
100											100											100												100					100					100
101											101											101												101					101					101
102											102											102												102					102					102
103											103											103												103					103					103
104											104											104												104					104					104
105											105											105												105					105					105
106											106											106												106					106					106
108											108											108												108					108					108
109											109											109												109					109					109
110											110											110												110					110					110
111											111											111												111					111					111
113											113											113												113					113					113
114											114											114												114					114					114
115											115											115												115					115					115
116											116											116												116					116					116
117											117											117												117					117					117
118											118											118												118					118					118
119											119											119												119					119					119
		Negtive											Negtive											Negtive										≥50%					0					0-20
		Positive											Positive											Positive										＜50%					1-10					21-40
																																							11-20					41-60
																																												61-80

## Sheet: 2
T	P	N																			T	P	N									T	P	N										T	P	N
Positive consistency rate	Positive consistency rate	Positive consistency rate								TSR consistency rate	iTIL consistency rate	sTIL consistency rate									AGGPositive consistency rate	AGG Positive consistency rate	AGG Positive consistency rate									GC Positive consistency rate	GC Positive consistency rate	GC Positive consistency rate										AGG consistency rate	AGG consistency rate	AGG consistency rate
0.25	1	1								0.5	1	0.75									0.25	1	1									0	0	0										0.75	1	1
0.25	0.5	0.5								1	1	1									0.25	0.5	0									0	0	0.5										0.75	0.5	1
1	1	0.5								1	1	1									1	1	0.5									0	0.75	0										1	1	0.5
1	0.75	1								0.75	0.75	0.5									1	0.75	1									0.5	0.5	0.5										1	1	1
0	1	1		T	P	N				0.75	0.75	0.5		TSR	iTIL	sTIL					0	0.5	0.5									0	0.5	0.5										1	0.5	0.5
0.25	0.75	0.5	positive	52	88	48				1	1	0.5	All	107	104	47					0.25	0.75	0.5									0	0	0										0.75	0.75	0.5
1	1	0.5	Total	65	29	69				1	1	0.75	Total	10	13	70					1	1	0.5		T	P	N					0	0	0		T	P	N						1	1	0.5		T	P
1	1	1								1	1	1									1	1	1	positive	52	86	33					0	0.25	0	positive	0	3	8						1	1	1	All	63	88
1	1	0.5								1	1	1									1	1	0.5	Total	65	31	84					0	0	0	Total	117	114	109						1	1	0.5	Total	54	29
1	1	0.5								1	1	1									1	1	0.5									0.5	0	0.5										1	1	0.5
1	1	0								1	1	1									1	1	0									0	0.25	0										1	1	1
0.5	1	1								1	0.75	1									0.5	1	1									0	0	0.5										0.5	1	1
0.75	1	0								1	0.75	1									0.75	1	0									0	0	0										0.75	1	1
0	0	1								1	1	1									0	0	1									0	0	0										1	1	1
0.75	0.75	0.5								1	1	0.75									0.75	0.75	0.5									0	0	0.5										0.75	0.75	0.5
0	1	1								1	1	0.75									0	1	1									0	0	0										1	1	1
1	1	1								1	1	0.75									1	1	1									0	0	0.5										1	1	1
1	1	0.5								1	1	1									1	1	0.5									0	0.75	0										1	1	0.5
1	1	1								1	1	0.5									1	1	0.5									0	0	0.5										0.1	1	0.5
0.25	1	0.5								1	1	0.75									0.25	1	0.5									0	0	0										0.75	1	0.5
0.25	1	0.5								0.5	1	0.5									0.25	1	0									0	0	0.5										0.75	1	1
1	1	0								1	1	0.5									1	1	0									0	0	0										1	1	1
0.25	1	0.5								1	1	0.75									0.25	0.75	0.5									0	0.5	0.5										0.75	0.75	0.5
0.25	1	1								1	0.75	0.75									0.25	1	0									0	0	1										0.75	1	1
1	1	0.5								1	1	0.75									1	1	0.5									0	0	0										1	1	0.5
1	1	1								1	1	1									1	1	1									0	0	0										1	1	1
0.5	0.5	1								1	1	0.5									0.5	0.5	0.5									0	0	0.5										0.5	0.5	0.5
0.5	0.25	0.5								1	1	0.75									0.5	0.25	0									0	0	0										0.5	0.75	0.5
0.5	1	1								1	1	0.75									0.5	1	1									0	1	0										0.5	1	1
0.75	1	1								1	1	1									0.75	1	0.5									0	0.25	1										0.75	1	0.5
1	1	0								1	1	0.75									1	1	0									0.5	0	0										1	1	1
0.75	1	1								1	1	1									0.75	1	1									0	0.25	0										0.75	1	1
0	1	0.5								0.75	0.75	0.75									0	1	0.5									0	0	0.5										1	1	0.5
0.25	0.75	0.5								0.75	1	1									0	0.75	0									0.25	0.25	0.5										1	0.75	1
0.25	1	0.5								1	1	1									0.25	1	0.5									0	0	0										0.75	1	0.5
1	1	1								1	1	0.75									1	1	1									0	0.25	0										1	1	1
0.5	1	1								1	1	0.75									0.5	1	1									0	0	0.5										0.5	1	1
0.75	0.75	1								1	1	0.5									0.75	0.75	1									0	0	0										0.75	0.75	1
1	0.75	0.5								1	1	0.5									1	1	0.5									0	0	0										1	1	0.5
0.75	1	1								1	0.75	0.5									0.75	1	0.5									0	0.25	0.5										0.75	1	0.5
0.75	1	0.5								1	1	0.5									0.75	1	0									0	0	0.5										0.75	1	1
1	1	0								1	1	0.75									1	1	0									0	0	0										1	1	1
1	1	1								1	0.75	0.5									1	0.75	0.5									0	0.25	0.5										1	0.75	0.5
0.25	0.75	0.5								1	1	1									0.25	0.75	0.5									0	0	0										0.75	0.75	0.5
0.75	1	0.5								1	1	1									0.75	1	0.5									0	0	0										0.75	1	0.5
1	1	1								1	1	1									1	1	1									0	0.25	0.5										1	1	1
0.5	1	0.5								1	1	0.5									0.5	1	0.5									0	0.25	0										0.5	1	0.5
0.75	1	0.5								1	1	0.5									0.75	1	0.5									0	0.5	0.5										0.75	1	0.5
0.25	1	0.5								1	1	1									0.25	1	0.5									0.25	0.25	0										0.75	1	0.5
1	1	0.5								1	1	1									1	1	0.5									0	0.5	0										1	1	0.5
1	1	1								1	1	1									1	1	1									0	0.25	0.5										1	1	1
0	0.75	0.5								1	1	0.75									0	0.75	0.5									0	0	0										1	0.75	0.5
1	1	1								1	1	1									1	1	1									0	0.25	0										1	1	1
0.5	0.5	0.5								1	1	0.5									0.5	0.25	0									0	0.25	0.5										0.5	0.75	1
1	1	0								1	1	0.5									1	1	0									0	0	0										1	1	1
0.25	1	1								1	1	1									0.25	1	1									0	0	0										0.75	1	1
1	1	0								1	1	1									1	1	0									0	0.25	0										1	1	1
0.75	1	0.5								1	1	1									0.75	1	0									0	0.25	0.5										0.75	1	1
1	1	1								1	1	1									1	1	1									0	0.25	0.5										1	1	1
1	1	1								1	1	1									1	1	0									0	1	1										1	1	1
1	1	0.5								1	1	0.75									1	1	0.5									0	0.25	0.5										1	1	0.5
1	1	1								0.75	1	0.75									1	1	1									0	0.25	0										1	1	1
0.5	0.5	0								1	0.75	0.5									0.5	0.5	0									0.25	0.25	0										0.5	0.5	1
1	1	0.5								1	1	1									1	1	0.5									0	0	0										1	1	0.5
0.75	1	0								1	1	0.75									0.75	1	0									0	0.5	0										0.75	1	1
1	1	1								1	1	1									1	1	0									0	0.25	1										1	1	1
1	0.75	0.5								1	1	0.75									1	0.75	0.5									0	0	0										1	0.75	0.5
1	1	0.5								1	1	0.5									1	1	0.5									0	0	0										1	1	0.5
1	1	1								1	1	0.75									1	1	1									0.5	0	0.5										1	1	1
1	1	1								1	1	1									1	1	1									0	0	0										1	1	1
1	1	0.5								1	1	1									1	1	0.5									0	0	0.5										1	1	0.5
1	1	0.5								1	1	0.5									1	1	0.5									0	0	0										1	1	0.5
0	1	1								1	1	1									0	1	0.5									0	0.25	0.5										1	1	0.5
0.5	0.75	0.5								1	1	0.75									0.5	0.75	0.5									0	0.5	0.5										0.5	0.75	0.5
0.75	1	0								1	0.5	0.5									0.5	1	0									0.5	0.5	0										0.5	1	1
0.25	0.5	0.5								1	1	0.5									0.25	0.5	0.5									0	0	0										0.75	0.5	0.5
1	1	1								1	1	0.5									1	1	1									0.75	0.5	0.5										1	1	1
0.5	0.25	0								1	1	0.75									0.5	0.25	0									0	0	0										0.5	0.75	1
0	0.75	0.5								1	1	0.5									0	1	0									0	0.25	0										1	1	0.5
0.5	0.5	1								1	1	0.75									0.5	0.5	0									0	0	1										0.5	0.5	1
0.75	1	1								1	1	1									0.75	1	1									0	0	0										0.75	1	1
0.25	0.75	0.5								1	1	0.75									0.25	0.75	0.5									0	0	0										0.75	0.75	0.5
1	1	0								1	1	0.75									1	1	0									0	0.5	0										1	1	1
1	1	1								1	1	1									1	1	1									0	0.25	0										1	1	1
0.5	1	0.5								1	1	1									0.5	1	0.5									0	0	0										0.5	1	0.5
0.75	1	0.5								1	1	1									0.75	0.75	0.5									0.5	0.75	0										0.75	0.75	0.5
1	1	1								1	1	0.75									1	1	1									0	0.25	0										1	1	1
0.75	1	0.5								1	1	0.5									0.75	1	0.5									0	0	0										0.75	1	0.5
0.5	1	0.5								1	1	0.5									0.5	1	0.5									0	0.5	0.5										0.5	1	0.5
0.75	1	0.5								0.75	1	0									0.75	1	0.5									0	0	0.5										0.75	1	0.5
1	1	1								1	1	0.75									1	1	1									0	0	0.5										1	1	1
0.25	0.5	0.5								1	1	0.5									0.25	0.5	0									0	0	0.5										0.75	0.5	1
0.25	0.75	0.5								0.75	0.75	0.75									0.25	0.75	0.5									0	0	0										0.75	0.75	0.5
1	1	0.5								1	1	1									1	1	0.5									0	0	0.5										1	1	0.5
0	1	1								1	1	0.5									0	1	1									0	0.5	0.5										1	1	1
1	1	1								1	1	1									1	1	1									0	0	0										1	1	1
1	1	0								1	1	0.75									1	1	0									0	0	0										1	1	1
0.25	1	1								0.5	0.75	0.5									0.25	1	1									0	0.25	0.5										0.75	1	1
0	0.5	0.5								1	1	0.75									0	0	0									0	0.25	0.5										1	0.75	1
0	1	1								1	1	0.5									0	1	1									0	0	0.5										1	1	1
0.75	1	1								1	1	1									0.75	1	1									0.5	1	0.5										0.75	1	1
1	1	0.5								1	1	0.5									1	1	0.5									0.5	0	0										1	1	0.5
0.75	1	1								1	1	1									0.75	1	0.5									0	0	0.5										0.75	1	0.5
0	0.75	0.5								1	1	0.5									0	0.75	0									0	0.25	0.5										1	0.75	1
0.75	1	0.5								1	1	0.75									0.75	1	0									0	0	0.5										0.75	1	1
0.5	0.5	1								1	1	0.5									0.5	0.5	0.5									0	0	0.5										0.5	0.5	0.5
1	1	1								1	1	1									1	1	1									0.75	0.25	1										1	1	1
1	1	0.5								1	1	1									1	1	0									0.5	0.75	0.5										1	1	1
0.5	0.75	0.5								1	1	0.5									0.5	0.75	0.5									0	0	0										0.5	0.75	0.5
1	1	0.5								1	1	0.75									1	1	0									0.5	0	0.5										1	1	1
0.75	1	0.5								1	0.75	0.5									0.75	1	0.5									0	0	0										0.75	1	0.5
0.75	0.75	0.5								1	1	1									0.5	0.75	0.5									0.25	0	0										0.5	0.75	0.5
1	0.75	1								1	1	1									1	0.75	0.5									0.25	0.75	1										1	0.75	0.5
1	1	1								1	1	0.75									1	1	1									0.67	0.75	1										1	1	1
1	1	0								1	1	1									1	1	0									0	0.25	0										1	1	1
0.75	1	0								1	1	1									0.5	1	0									0.25	0.75	0										0.5	1	1
1	1	1								1	1	1									1	1	0.5									0	0	0.5										1	1	0.5
[truncated: 15 more columns]

## Sheet: 3
TA	TG	TT								PA	PG	PT						N-A	N-G	N-T								TSR	iTIL	sTIL
1	0	1								8	0	8						8	0	8								≥50%	1	60
1	0	1								4	0	4						0	6	6								≥50%	10	80
7	0	7								22	6	28						1	0	1								≥50%	5	50
10	10	20								16	10	26						4	1	5								≥50%	10	70
0	0	0								4	9	13						1	2	3								＜50%	1	80	TSR	＜50%	≥50%			iTIL	0	1-10	11-20			sTIL	0-20	21-40	41-60	61-80
1	0	1				GC	AGG	TLS		4	0	4	GC	AGG	TLS			3	0	3								≥50%	5	30	117	4	113				1	112	4				33	47	26	11
15	0	15				24	105	106		23	0	23	55	116	116			1	0	1	GC	AGG	TLS					≥50%	10	60
28	0	28								12	2	14						5	0	5	55	86	102					≥50%	10	60
11	0	11								18	0	18						3	0	3								≥50%	5	30
12	4	16								7	0	7						4	1	5								≥50%	20	70
13	0	13								7	2	9						0	0	0								≥50%	5	30
6	0	6								22	0	22						5	3	8								＜50%	5	80
5	0	5								8	0	8						0	0	0								≥50%	10	20
0	0	0								0	0	0						15	0	15								≥50%	0	50
0	0	0								14	0	14						6	0	6								≥50%	20	20
4	0	4								8	0	8						1	5	6								≥50%	10	70
4	0	4								16	0	16						4	8	12								≥50%	10	30
9	1	10								18	7	25						3	0	3								≥50%	20	80
9	0	9								24	0	24						2	1	3								≥50%	5	30
1	0	1								8	3	11						2	0	2								≥50%	5	20
1	0	1								6	0	6						0	2	2								＜50%	1	80
7	0	7								11	0	11						0	0	0								≥50%	5	40
1	0	1								6	5	11						10	4	14								≥50%	5	20
1	0	1								11	0	11						0	8	8								≥50%	2	20
6	1	7								9	1	10						1	0	1								≥50%	10	50
7	1	8								9	1	10						3	0	3								≥50%	10	40
5	0	5								4	0	4						4	5	9								≥50%	2	25
4	0	4								3	0	3						3	0	3								≥50%	1	10
5	0	5								13	8	21						3	0	3								≥50%	10	30
5	0	5								12	1	13						2	3	5								≥50%	10	30
10	2	12								16	0	16						0	0	0								≥50%	5	40
4	0	4								14	5	19						4	0	4								≥50%	5	40
0	0	0								13	0	13						3	1	4								≥50%	10	60
0	2	2								7	1	8						0	1	1								≥50%	1	5
1	0	1								14	0	14						4	0	4								≥50%	5	30
6	0	6								8	1	9						5	0	5								≥50%	10	50
2	0	2								6	0	6						6	3	9								≥50%	20	40
5	0	5								5	0	5						8	0	8								≥50%	10	30
5	0	5								11	0	11						7	0	7								≥50%	10	50
4	0	4								12	1	13						4	1	5								≥50%	10	40
5	0	5								7	0	7						0	1	1								≥50%	5	20
13	0	13								26	0	26						0	0	0								≥50%	5	40
18	0	18								8	3	11						1	3	4								≥50%	5	40
1	0	1								6	0	6						1	0	1								≥50%	5	30
3	0	3								8	0	8						7	0	7								≥50%	10	50
5	0	5								7	1	8						2	1	3								≥50%	10	40
6	0	6								11	3	14						6	0	6								≥50%	10	40
3	0	3								11	3	14						2	1	3								≥50%	10	50
2	1	3								14	4	18						2	0	2								≥50%	10	30
24	0	24								15	6	21						2	0	2								≥50%	10	50
5	0	5								11	2	13						5	1	6								≥50%	5	30
0	0	0								6	0	6						4	0	4								≥50%	10	50
7	0	7								5	3	8						2	2	4								≥50%	5	40
7	0	7								1	6	7						0	1	1								≥50%	5	30
6	0	6								8	0	8						0	0	0								≥50%	5	30
1	0	1								11	0	11						3	0	3								≥50%	10	60
17	0	17								19	1	20						0	0	0								≥50%	10	70
3	0	3								13	1	14						0	3	3								≥50%	5	30
22	0	22								22	1	23						2	1	3								≥50%	10	50
11	0	11								14	29	43						0	4	4								≥50%	5	40
36	0	36								13	1	14						6	1	7								≥50%	10	40
8	0	8								14	1	15						4	0	4								＜50%	5	40
3	1	4								10	1	11						0	0	0								≥50%	5	40
14	0	14								21	0	21						4	0	4								≥50%	5	30
8	0	8								22	3	25						0	0	0								≥50%	5	60
40	0	40								18	1	19						0	3	3								≥50%	10	60
7	0	7								8	0	8						1	0	1								≥50%	10	50
14	0	14								9	0	9						2	0	2								≥50%	5	60
13	4	17								7	0	7						6	2	8								≥50%	10	40
9	0	9								9	0	9						5	0	5								≥50%	5	20
9	0	9								18	0	18						5	2	7								≥50%	5	60
6	0	6								12	0	12						1	0	1								≥50%	10	60
0	0	0								8	1	9						1	1	2								≥50%	5	40
5	0	5								4	2	6						8	1	9								≥50%	5	10
3	4	7								11	5	16						0	0	0								≥50%	3	60
1	0	1								2	0	2						17	0	17								≥50%	10	50
11	22	33								17	3	20						2	6	9								≥50%	5	65
5	0	5								3	0	3						0	0	0								≥50%	1	5
0	0	0								8	1	9						2	0	2								≥50%	5	30
2	0	2								4	0	4						0	18	18								≥50%	1	10
8	0	8								7	0	7						8	0	8								≥50%	10	20
1	0	1								9	0	9						1	0	1								≥50%	5	20
13	12	25								9	2	11						0	0	0								≥50%	5	10
21	2	23								9	1	10						4	0	4								≥50%	5	30
3	0	3								10	0	10						2	0	2								≥50%	5	10
7	3	10								7	5	12						2	0	2								≥50%	10	30
10	0	10								10	3	13						2	0	2								≥50%	5	10
6	0	6								12	0	12						2	0	2								≥50%	10	30
2	0	2								8	5	13						13	3	16								≥50%	5	20
8	0	8								16	0	16						1	1	2								≥50%	5	50
9	0	9								19	0	19						7	2	9								≥50%	5	30
2	0	2								3	0	3						0	1	1								≥50%	5	20
6	0	6								10	0	10						3	0	3								≥50%	2	10
12	0	12								16	0	16						6	1	7								≥50%	5	70
0	0	0								16	3	19						13	9	22								≥50%	10	50
5	0	5								23	0	23						4	0	4								≥50%	10	40
6	0	6								6	0	6						0	0	0								≥50%	2	5
1	0	1								19	1	20						6	2	8								≥50%	5	30
0	0	0								3	3	6						0	6	6								≥50%	10	20
0	0	0								12	0	12						4	3	7								≥50%	2	60
5	3	8								20	42	62						4	1	5								≥50%	2	30
12	2	14								11	0	11						1	0	1								≥50%	2	10
5	0	5								6	0	6						1	4	5								≥50%	2	10
0	0	0								7	2	9						0	3	3								≥50%	2	15
6	0	6								16	0	16						0	4	4								≥50%	2	10
5	0	5								7	0	7						2	10	12								≥50%	2	40
16	9	25								18	10	28						6	8	14								≥50%	2	30
11	13	24								17	4	21						0	1	1								≥50%	2	10
2	0	2								6	0	6						1	0	1								≥50%	2	10
13	3	16								11	0	11						0	2	2								≥50%	2	40
5	0	5								9	0	9						3	0	3								≥50%	2	15
7	2	9								6	0	6						1	0	1								≥50%	2	20
10	3	13								10	6	16						5	5	10								≥50%	5	40
4	4	8								18	7	25						9	6	15								≥50%	2	20
6	0	6								12	2	14						0	0	0								≥50%	2	10
4	3	7								7	11	18						0	0	0								≥50%	5	20
10	0	10								9	0	9						3	5	8								≥50%	10	40

## Sheet: 4
No	1	2	3	4	5	6	7	8	9	10	11	12	13	14	15	16	17	18	19	20	21	22	23	24	25	26	27	28	29	30	31	32	33	34	35	36	37	38	39	40	41	42	43	44	45	46	47	48	49
T	0.25	0.25	1	1	0	0.25	1	1	1	1	1	0.5	0.75	0	0.75	0	1	1	1	0.25	0.25	1	0.25	0.25	1	1	0.5	0.5	0.5	0.75	1	0.75	0	0.25	0.25	1	0.5	0.75	1	0.75	0.75	1	1	0.25	0.75	1	0.5	0.75	0.25
No	1	2	3	4	5	6	7	8	9	10	11	12	13	14	15	16	17	18	19	20	21	22	23	24	25	26	27	28	29	30	31	32	33	34	35	36	37	38	39	40	41	42	43	44	45	46	47	48	49
P	1	0.5	1	0.75	1	0.75	1	1	1	1	1	1	1	0	0.75	1	1	1	1	1	1	1	1	1	1	1	0.5	0.25	1	1	1	1	1	0.75	1	1	1	0.75	0.75	1	1	1	1	0.75	1	1	1	1	1
No	1	2	3	4	5	6	7	8	9	10	11	12	13	14	15	16	17	18	19	20	21	22	23	24	25	26	27	28	29	30	31	32	33	34	35	36	37	38	39	40	41	42	43	44	45	46	47	48	49
N	1	0.5	0.5	1	1	0.5	0.5	1	0.5	0.5	0	1	0	1	0.5	1	1	0.5	1	0.5	0.5	0	0.5	1	0.5	1	1	0.5	1	1	0	1	0.5	0.5	0.5	1	1	1	0.5	1	0.5	0	1	0.5	0.5	1	0.5	0.5	0.5
No	1	2	3	4	5	6	7	8	9	10	11	12	13	14	15	16	17	18	19	20	21	22	23	24	25	26	27	28	29	30	31	32	33	34	35	36	37	38	39	40	41	42	43	44	45	46	47	48	49
TSR	0.5	1	1	0.75	0.75	1	1	1	1	1	1	1	1	1	1	1	1	1	1	1	0.5	1	1	1	1	1	1	1	1	1	1	1	0.75	0.75	1	1	1	1	1	1	1	1	1	1	1	1	1	1	1
iTIL	1	1	1	0.75	0.75	1	1	1	1	1	1	0.75	0.75	1	1	1	1	1	1	1	1	1	1	0.75	1	1	1	1	1	1	1	1	0.75	1	1	1	1	1	1	0.75	1	1	0.75	1	1	1	1	1	1
sTIL	0.75	1	1	0.5	0.5	0.5	0.75	1	1	1	1	1	1	1	0.75	0.75	0.75	1	0.5	0.75	0.5	0.5	0.75	0.75	0.75	1	0.5	0.75	0.75	1	0.75	1	0.75	1	1	0.75	0.75	0.5	0.5	0.5	0.5	0.75	0.5	1	1	1	0.5	0.5	1
T
A	0	0	1	1	0	0	1	1	1	1	1	0.5	0.75	0	0.75	0	1	1	1	0	0	1	0	0	1	1	0.5	0.5	0.5	0.75	1	0.75	0	0	0	1	0.5	0.75	1	0.75	0.75	1	1	0	0.75	1	0.5	0.75	0
G	0	0	0	0.5	0	0	0	0	0	0.5	0	0	0	0	0	0	0	0	0	0	0	0	0	0	0	0	0	0	0	0	0.5	0	0	0	0	0	0	0	0	0	0	0	0	0	0	0	0	0	0
P
A	1	0.5	1	0.75	0.5	0.75	1	1	1	1	1	1	1	0	0.75	1	1	1	1	1	1	1	0.75	1	1	1	0.5	0	1	1	1	1	1	0.75	1	1	1	0.75	1	1	1	1	0.75	0.75	1	1	1	1	1
G	0	0	0.75	0.5	0.5	0	0	0	0	0	0	0	0	0	0	0	0	0.75	0	0	0	0	0.5	0	0	0	0	0	1	0	0	0	0	0	0	0	0	0	0	0	0	0	0	0	0	0	0	0.5	0
A	1	0.5	1	0.75	0.5	0.75	1	1	1	1	1	1	1	0	0.75	1	1	1	1	1	1	1	0.75	1	1	1	0.5	0	1	1	1	1	1	0.75	1	1	1	0.75	1	1	1	1	0.75	0.75	1	1	1	1	1
G	0	0	0.75	0.5	0.5	0	0	0	0	0	0	0	0	0	0	0	0	0.75	0	0	0	0	0.5	0	0	0	0	0	1	0	0	0	0	0	0	0	0	0	0	0	0	0	0	0	0	0	0	0.5	0
TSR	≥50%	≥50%	≥50%	≥50%	＜50%	≥50%	≥50%	≥50%	≥50%	≥50%	≥50%	＜50%	≥50%	≥50%	≥50%	≥50%	≥50%	≥50%	≥50%	≥50%	＜50%	≥50%	≥50%	≥50%	≥50%	≥50%	≥50%	≥50%	≥50%	≥50%	≥50%	≥50%	≥50%	≥50%	≥50%	≥50%	≥50%	≥50%	≥50%	≥50%	≥50%	≥50%	≥50%	≥50%	≥50%	≥50%	≥50%	≥50%	≥50%
[truncated: 70 more columns]

## Sheet: Neoadjuvant 
	T	P	N														T结果	TRG
1	0	0.75	1														A1	0
2	0.33	0.75	0														A2	0
3	0	0.25	0.5														A2	0
4	0	0.25	0.5		T	P	N										A1	0
5	0	0.25	1	All	7	12	8										0	0
6	0	0.5	0	Total	13	8	12										A2	0
7	1	1	1														0	0
8	1	1	1														0	0
9	1	1	0.5														A1	1
10	1	1	0.5														0	1
11	0.33	1	0														0	1
12	0.33	1	0.5														G1A2	1		TRG	GC	AGG	TLS
13	0	1	1														0	2		TRG0	0	8	8
14	0	1	1														0	2		TRG1	1	3	4
15	0.75	1	0														A1	2		TRG2	0	4	4
16	1	1	0.5														A2	2		TRG3	2	2	4
17	0.5	1	0.5														0	2
18	0	0.75	0.5														0	2
19	0.5	0.75	1														0	2
20	0.5	1	0.5														0	2
																	0	2
																	A1	2
																	G2A2	3
																	0	3

## Sheet: Neoadjuvant 2
T总A	T总G	T总						P总A	P总G	P总						N总A	N总G	N总							T结果	GC	AGG	TLS
1	2	3						10	0	10						5	7	12							G2A2	2	2	4
9	0	9						6	0	6						5	0	5							A1	0	1	1
3	0	3						3	1	4						0	0	0							A1	0	1	1
1	0	1	GC	AGG	TLS			15	0	15	GC	AGG	TLS			0	0	0	GC	AGG	TLS				0	0	0	0
20	1	21	3	13	13			11	0	11	4	15	15			0	1	1	4	8	11				0	0	0	0
1	0	1						5	0	5						4	0	4							A2	0	2	2
5	0	5						13	0	13						2	0	2							0	0	0	0	GC	AGG	TLS
2	0	2						6	1	7						0	5	5							0	0	0	0	3	11	11
16	0	16						13	1	14						4	0	4							0	0	0	0
0	0	0						6	0	6						0	0	0							0	0	0	0
3	0	3						8	0	8						11	0	11							A1	0	1	1
11	0	11						7	0	7						6	0	6							A1	0	1	1
6	1	7						7	7	14						4	0	4							A2	0	2	2
0	0	0						10	0	10						0	5	5							0	0	0	0
4	0	4						28	0	28						0	0	0							A1	0	1	1
																									A2	0	2	2
																									A2	0	2	2
																									G1A2	1	2	3
																									0	0	0	0
																									0	0	0	0
																									0	0	0	0
																									0	0	0	0
																									0	0	0	0
																									0	0	0	0

## Sheet: Neoadjuvant 3
case	T1	T2	T3	T4	P1	P2	P3	P4	N1	N2
1
2
3
4
5
6
7
8
9
10
11
12
13
14
15
